# Supplementary material for: Label-Free Detection of DNA via Surface-Enhanced Raman Spectroscopy Using Au@Ag Nanoparticles
Source: Nanomaterials (Basel). 2022 Sep 8;12(18):3119. doi: 10.3390/nano12183119 (PMC9505376; doi:10.3390/nano12183119)
Supplement: Supplementary file 1 [file nanomaterials-12-03119-s001.zip]

Archive with 1 entries (1 files):
- nanomaterials-1892474-supplementary.pdf
